# Supplementary material for: Accuracy of functional near-infrared diffuse optical spectroscopy to aid in the differentiation of depressive symptoms
Source: Front Psychiatry. 2025 Aug 8;16:1496675. doi: 10.3389/fpsyt.2025.1496675 (PMC12370649; doi:10.3389/fpsyt.2025.1496675)
Supplement: Supplementary file 1 [file Table1.xlsx]

## Sheet: Table 1
Table1. Comparisons of clinical variables against NIRS classification and the adjusted odds ratio for the accuracy of diagnosis
	BD- non-coincidence	BD-coincidence	p value	odds	lower	upper	p value
Sex (F/M)	42/23	31/21	ns	1.07	0.468	2.44	ns
Age	46.33±17.31	45.48±17.41	ns
Duration	13.03±11.40	11.40±11.66	ns	0.985	0.951	1.02	ns
GAF	41.42±15.41	40.19±17.18	ns	0.996	0.971	1.02	ns
CP eq	282.33±255.94	247.19±256.88	ns
IMP eq	65.64±121.98	28.01±49.85	ns	0.995	0.99	1	0.048
DZP eq	7.22±11.66	3.78±5.82	ns
Hb	13.78±1.70	13.51±1.50	ns
S-Na	140.32±2.12	141.54±2.29	0.0074	1.31	1.08	1.58	0.00588
S-K	3.99±0.32	4.06±0.32	ns
FBS	96.34±29.25	93.23±22.65	ns
	MDD-non-coincidence	MDD-coincidence	p value	odds	upper	lower	p value
Sex (F/M)	46/30	31/16	ns	0.966	0.425	2.2	ns
Age	52.32±18.60	55.72±14.67	ns
Duration	8.57±9.69	7.89±8.58	ns	1	0.958	1.04	ns
GAF	40.49±15.84	35.55±14.69	ns	0.981	0.956	1.01	ns
CP eq	101.84±155.05	77.45±119.63	ns
IMP eq	132.81±120.44	86.52±102.44	0.029	0.997	0.993	1	ns
DZP eq	5.53±9.05	7.37±9.48	ns
Hb	13.59±1.79	13.32±1.61	ns
S-Na	140.90±2.75	139.52±3.49	ns	0.867	0.759	0.99	0.035
S-K	3.67±0.35	4.00±0.33	ns
FBS	97.69±26.94	94.37±10.21	ns
The subjects were divided into non-coincidence and coincidence groups against corresponding NIRS classification.
Clinical values are mean ± standard deviation unless otherwise specified.
p values, for intragroups comparisons with the unpaired, Mann-Whitney U test or with the Chi-squared test.
p values < 0.05 are considered significant. ns= not significant
The multivariate logistic regression model with adjustments for potential confounding factors
of sex, Duration, GAF, IMPeq, and S-Na with 95% confidence interval, in BD and MDD subjects.
p value < 0.05 are considered significant. ns= not significant
Bold indicates significant intragroup differences or non-coincidence risk between NIRS classification and clinical diagnosis.
Abbreviations:
BD = bipolar disorder, MDD = major depressive disorder, F = Female, M = Male, GAF = Global Assessment of Functioning,
Cp eq = chlorpromazine equivalents, IMP eq = imipramine equivalents, DZP eq = benzodiazepine equivalents, Hb = hemoglobin,
S-Na = serum sodium, S-K = serum potassium, FBS = fasting blood sugar
